# Supplementary material for: Monitoring compliance of CITES lion bone exports from South Africa
Source: PLoS One. 2021 Apr 2;16(4):e0249306. doi: 10.1371/journal.pone.0249306 (PMC8018656; doi:10.1371/journal.pone.0249306)
Supplement: S1 Table — (XLSX) [file pone.0249306.s001.xlsx]

## Sheet: Sheet1
	Table S1 | Number of lion bone samples analysed per method.
DNA SAMPLES COLLECTED	Year	Sample type	Data source	No. samples collected	No. samples used in analyses	Figures	Tables
	2017	Farm	DEFF	800	800	Fig 6	Table 2
		Port 1	DEFF spot-checked	25	25	Fig 6	Table 2
	2018	Farm	DEFF	800	800	Fig 6	Table 2
		Port 1	DEFF spot-checked	103a	103a	Fig 6	Table 2
a	n=102 plus the tiger skeleton
WEIGHT SAMPLES COLLECTED / ACQUIRED	Year	Sample type	Data source	No. samples collected	No. samples used in analyses
	2017	Farm	DEFF	800	767b
		Port 1	DEFF spot-checked	25	0c
		Port 2	Exporter consignment	123	105
	2018	Farm	DEFF	800	784d
		Port 1	DEFF spot-checked	102	102
b	n=33 farm weights not retained by EMI
c	no farm weights retained by EMIs
d	Since one skeleton was identified as tiger, there were 799 lion skeletons available for comparative weight analysis. And, since n=15 lion skeleton farm weights were not retained, only n=784 farm weights were analysed
DNA SAMPLES ANALYSED	Method	Year	No. of samples	Total number
	Species identification (qPCR SNP assay)	2017	800 farm samples	1728
			25 spot-checked port samples
		2018	800 farm samples
			102 spot-checked port samples
			1 forensic exhibit collected from skeleton at the airport with same tag number as a suspicious farm specimen
	Pairwise comparative sample matching (Microsatellites)	2017	25 farm samples (with same tag number as spot-checked port samples)	254
			25 spot-checked port samples
		2018	102 farm samples (with same tag number as spot-checked port samples) (excluding tiger sample)
			102 spot-checked port samples (excluding tiger sample)
