# Supplementary material for: Monitoring compliance of CITES lion bone exports from South Africa
Source: PLoS One. 2021 Apr 2;16(4):e0249306. doi: 10.1371/journal.pone.0249306 (PMC8018656; doi:10.1371/journal.pone.0249306)
Supplement: S2 Table — (XLSX) [file pone.0249306.s002.xlsx]

## Sheet: Sheet1
	Table S2 | Microsatellite markers optimised and verified for sample matching derived from (Menotti-Raymond et al., 1999).
	Primer	Forward sequence	Reverse sequence	Label
	FCA005a,b	CCT AAG GAA ACA GTA ATC CTG GC	TGG CAG GCA TAC CAG GAT	NED
	FCA008b	ACT GTA AAT TTC TGA GCT GGC C	TGA CAG ACT GTT CTG GGT ATG G
	FCA014a,b	AGC CAA GAG GGG AAA CAA CT	TGT CAC AAA TGG CAG GTT GT	VIC
	FCA023b	CAG TTC CTT TTT CTC AAG ATT GC	GCA ACT CTT AAT CAA GAT TCC ATT
	FCA026a,b	GGA GCC CTT AGA GTC ATG CA	TGT ACA GCA CCA AAA ACA A	NED
	FCA032a,b	GGC AAT TCA TGG TAG AGA AAA A	CAA GAG TGC ATT GGG CAG TA	FAM
	FCA043a	GAG CCA CCC TAG CAC ATA TAC C	AGA CGG GAT TGC ATG AAA AG	FAM
	FCA057a	AAG TGT GGG ATT GGG TGA AA	CCA TAA GAG GCT CTT AAA AAC TGA	NED
	FCA069a	AAT CAC TCA TGC ACG AAT GC	AAT TTA ACG TTA GGC TTT TTG CC	PET
	FCA075b	ATG CTA ATC AGT GGC ATT TGG	GAA CAA AAA TTC CAG ACG TGC
	FCA077a	GGC ACC TAT AAC TAC CAG TGT GA	ATC TCT GGG GAA ATA AAT TTT GG	FAM
	FCA085a,b	CTG TAC ATT TCT CTT CCC ATT GC	CCC CTA CTG GGT GCA CTG	FAM
	FCA096b	CAC GCC AAA CTC TAT GCT GA	CAA TGT GCC GTC CAA GAA C
	FCA097b	TAA TGT TCA ACT TGA ATT GCT TCC	GAA CAG TAG TTT GCC CAT ACA GG
	FCA105b	TTG ACC CTC ATA CCT TCT TTG G	TGG GAG AAT AAA TTT GCA AAG C
	FCA126a,b	GCC CCT GAT ACC CTG AAT G	CTA TCC TTG CTG GCT GAA GG	FAM
	FCA133b	ATG AGG ACC GAT GAC TCT TTT	GGA AAT GTT GAC AGA GGG ACA
	FCA139a,b	AGC ATG TTT TTG AGG CAG CT	TTA TGG GTA GTG TGA AGT CAG GG	PET
	FCA161b	TTA CCG ATA CAC ACC TGC CA	CAC AGA CGT GCT CTA GCC AA
	FCA171a,b	CGG CAC CTA CAG ACG GAC	AGT AGC TTA GCA GCC AAG CG	FAM
	FCA211a,b	TGT AGA ACA TAA TGC CTC AGC C	TCT TGA ACC TAT TTC CCC ACA	VIC
	FCA212a,b	TTT GAT TCA CGT AAA GGT GCC	GAC ATT GTA TGC TTC TGT GGT G	NED
	FCA224b	CTG GGT GCT GAC AGC ATA GA	TGC CAG AGT TGT ATG AAA GGG
	FCA247a	GGA AAT TAG GAG CTC TGC CCA	AAG ATT TAC CCA GTT GCC CC	VIC
	FCA275a,b	TTG GCT GCC CAG TTT TAG TT	ACG AAG GGG CAG GAC TAT CT	VIC
	FCA310a,b	TTA ATT GTA TCC CAA GTG GTC A	TAA TGC TGC AAT TGA GGG CA	VIC
	FCA441b	ATC GGT AGG TAG GTA GAT ATA G	GCT TGC TTA AAA TTT CAC
	FCA719a,b	CAA CAT GCC TTT ACT AAG CGC	GTT TGG GGA TTG GTT TCC TT	NED
	a Species assignment
	b Pairwise comparative sample matching
