# Supplementary material for: Monitoring compliance of CITES lion bone exports from South Africa
Source: PLoS One. 2021 Apr 2;16(4):e0249306. doi: 10.1371/journal.pone.0249306 (PMC8018656; doi:10.1371/journal.pone.0249306)
Supplement: S3 Table — (XLSX) [file pone.0249306.s003.xlsx]

## Sheet: Sheet1
	Table S3 | Summary statistics of 13 microsatellite loci. An = number of alleles, Ae = number of effective alleles, Ho = observed heterozygosity, He = expected heterozygosity, ND = not detected, NS = non-significant, *P < 0.001, PIC = polymorphic information content, F (null) = frequency of null alleles.
	Primer	An	Ae	Ho	He	PIC	F (null)
	FCA_5	4	1.63	0.136	0.387	0.189	-0.036
	FCA_14	11	3.498	0.677	0.714	0.689	-0.089
	FCA_26	8	3.303	0.685	0.697	0.712	0.012
	FCA_32	6	4.42	0.616	0.774	0.712	-0.028
	FCA_57	9	4.127	0.76	0.758	0.665	-0.013
	FCA_69	7	3.763	0.677	0.734	0.756	-0.007
	FCA_77	7	3.192	0.624	0.687	0.797	0.047
	FCA_85	8	4.282	0.667	0.766	0.727	0.004
	FCA_126	9	4.242	0.646	0.764	0.725	0.092
	FCA_171	9	4.859	0.735	0.794	0.766	-0.004
	FCA_212	6	3.599	0.598	0.722	0.668	-0.029
	FCA_310	5	2.057	0.433	0.514	0.378	-0.007
	FCA_719	9	5.004	0.797	0.8	0.745	-0.028
