# Supplementary material for: Monitoring compliance of CITES lion bone exports from South Africa
Source: PLoS One. 2021 Apr 2;16(4):e0249306. doi: 10.1371/journal.pone.0249306 (PMC8018656; doi:10.1371/journal.pone.0249306)
Supplement: S4 Table — (XLSX) [file pone.0249306.s004.xlsx]

## Sheet: Sheet1
	Table S4 | A heatmap showing relatedness values between all individual in the 2017 airport spot check database. Relatedness is presented in a continuous scale between -1 (most unrelated) and 1 (identical). Individuals from the farm that did not match their respective airport sample are indicated in red bold text.
		Airport
	Farm		1	2	3	4	5	6	7	8	9	10	11	12	13	14	15	16	17	18	19	20	21	22	23	24	25
		1	1	0.0556765	-0.0801168	0.115161	0.0790387	-0.0157185	-0.190354	-0.0226316	-0.19996	-0.334083	0.039631	-0.271847	-0.176418	-0.167376	0.00849047	0.276115	-0.034996	-0.188268	0.0880148	0.197996	0.110594	0.109677	-0.332648	-0.0725914	0.149999
		2	0.0556765	1	0.169167	0.30484	-0.113323	-0.275936	0.0261699	-0.0703579	-0.380678	-0.39449	-0.00399342	-0.0530745	-0.308981	0.100646	-0.230075	0.157108	0.260041	-0.0277172	-0.239004	-0.0634229	-0.170671	-0.189054	-0.0195638	0.063486	0.333069
		3	-0.0352749	0.202	0.936205	0.0330135	-0.0034403	-0.23783	0.221318	0.170563	0.0655091	-0.203051	0.0165698	0.135007	-0.0310602	0.0743078	-0.245188	0.1149	-0.339338	-0.447047	0.00172791	-0.0488057	-0.179838	-0.271453	-0.382405	-0.120006	0.204737
		4	0.115161	0.30484	0.0545049	1	-0.0213676	-0.0762779	0.0271137	0.0371636	-0.0083413	-0.222459	-0.0572806	-0.188499	-0.0397811	0.00108587	-0.0434024	0.0416776	0.35529	-0.16165	0.0534551	0.0643476	-0.0349209	-0.145959	-0.0991486	0.22866	0.132772
		5	0.0790387	-0.113323	-0.0490764	-0.0213676	1	0.171879	-0.319702	-0.200017	0.127814	-0.156788	-0.14407	-0.134901	0.321192	-0.0847863	-0.102908	-0.091806	-0.172764	-0.106561	0.177463	0.0705806	0.0972059	-0.217946	-0.307168	-0.290989	-0.248433
		6	-0.0113603	-0.256855	-0.161608	-0.0719197	0.0694506	0.951355	-0.0480769	-0.0361427	0.0742731	-0.0488176	0.13363	-0.235699	-0.0067464	-0.283032	-0.143295	0.183177	0.0596692	-0.151657	-0.0917314	-0.141147	0.150445	-0.448504	-0.297889	-0.283367	-0.025018
		7	-0.190354	0.0261699	0.24986	0.0271137	-0.319702	-0.110926	1	-0.0626768	0.249002	0.136553	0.24309	-0.219894	0.0906882	-0.0455606	-0.229377	-0.0367099	-0.199589	-0.360087	-0.235978	0.0655073	-0.372567	-0.188355	-0.183165	0.0804771	0.0721717
		8	-0.0644711	-0.0606866	0.150229	0.0548874	-0.253387	0.0238281	-0.0530056	0.944698	0.0221961	-0.227824	-0.0818782	-0.264679	-0.150771	-0.0198431	-0.0528681	-0.0109923	-0.119881	-0.174624	0.0251642	0.15569	-0.0435788	-0.304365	-0.286533	-0.163445	0.0420402
		9	-0.142905	-0.382724	0.0152642	-0.0771807	0.00734093	0.0122238	0.184702	0.130895	0.790598	-0.0215366	0.1034	-0.167059	0.00450663	0.28202	-0.0146939	0.230663	-0.0692698	-0.0135199	0.0214835	0.230259	-0.179913	-0.194856	-0.329662	0.0503277	0.0420223
		10	-0.334083	-0.39449	-0.202711	-0.222459	-0.156788	-0.059065	0.136553	-0.226758	0.101098	1	0.107671	0.115022	0.143002	-0.159225	0.072877	-0.334891	-0.260268	-0.133015	-0.0689976	0.048699	-0.210466	-0.253457	-0.284701	-0.0719937	-0.110181
		11	0.039631	-0.00399342	0.0380613	-0.0572806	-0.14407	0.0839577	0.24309	-0.0367568	0.10457	0.107671	1	0.164139	0.0220344	-0.131501	0.155578	0.24031	-0.0448921	-0.10907	0.034311	0.401564	0.215221	-0.216814	-0.336249	-0.138227	0.22713
		12	-0.166924	0.0466289	0.213556	-0.125737	-0.0333432	-0.248195	-0.159878	-0.147315	-0.221622	0.0500817	0.204254	0.891947	-0.192072	0.245389	-0.0540793	0.0703435	-0.168138	-0.0500103	0.0821209	0.0875007	-0.0451939	-0.214532	-0.153023	0.175671	0.376969
		13	-0.0350623	-0.337941	-0.0670043	-0.0956217	0.247579	0.21014	0.0883963	-0.167347	0.234019	0.181079	-0.0513312	-0.376117	0.942857	-0.10186	-0.0728265	-0.177154	-0.307175	-0.449617	0.332057	0.111593	-0.0150785	0.00429411	-0.277525	0.00742712	-0.157802
		14	-0.167376	0.100646	0.0370057	0.00108587	-0.0847863	-0.190842	-0.0455606	0.0196643	0.0976545	-0.159225	-0.131501	0.157224	0.0077546	1	-0.105522	0.157873	0.192087	0.230415	0.145271	0.149415	-0.146484	0.0459155	-0.0941268	0.448634	0.154904
		15	0.00849047	-0.230075	-0.244848	-0.0434024	-0.102908	-0.105864	-0.229377	-0.0625393	-0.0132322	0.072877	0.155578	-0.0984986	-0.0282607	-0.105522	1	-0.112542	-0.134368	-0.123401	-0.0102641	-0.00742462	0.166485	0.237758	-0.0605429	-0.0619974	-0.10633
		16	0.276115	0.157108	0.0617269	0.0416776	-0.091806	0.120564	-0.0367099	0.0443856	0.0764987	-0.334891	0.24031	-0.0769296	-0.285367	0.157873	-0.112542	1	0.264419	-0.053064	-0.00242594	0.0920501	-0.169374	-0.336007	-0.416109	0.115105	0.315499
		17	0.00197897	0.230689	-0.280752	0.382404	-0.180942	0.0394907	-0.150254	-0.137692	-0.0838289	-0.208233	-0.00459787	-0.181766	-0.329872	0.162735	-0.145193	0.307067	0.941533	0.134721	-0.136396	-0.185812	0.0210545	-0.338592	0.0239773	0.200836	-0.11872
		18	-0.188268	-0.0277172	-0.460809	-0.16165	-0.106561	-0.112131	-0.360087	-0.120196	-0.201703	-0.133015	-0.10907	-0.049102	-0.515241	0.230415	-0.123401	-0.053064	0.156133	1	-0.358554	-0.0546925	-0.164651	-0.134131	0.209553	0.00252154	-0.0468521
		19	-0.00131041	-0.052644	-0.235853	0.0785502	0.0893228	-0.085034	-0.165895	-0.153333	-0.0230331	-0.0549974	-0.0669464	-0.138286	0.23053	0.115667	0.0659893	-0.132338	-0.0436938	-0.23493	0.683137	-0.0705985	0.0740669	-0.0270072	-0.110326	0.142561	-0.0631501
		20	0.197996	-0.0634229	-0.0308396	0.0643476	0.0705806	-0.0338799	0.0655073	0.247936	0.101494	0.048699	0.401564	0.0412527	0.131887	0.149415	-0.00742462	0.0920501	-0.172341	-0.0546925	0.273422	1	-0.0523161	-0.155829	-0.457361	0.0624821	0.224631
		21	-0.0732322	-0.286592	-0.130605	0.0298874	-0.0954512	0.00913541	-0.178367	-0.0536241	0.248046	-0.281812	-0.156766	-0.384769	0.045553	-0.0366887	-0.0611248	-0.255441	-0.0744468	-0.18035	0.00463763	-0.334482	0.354668	0.0671622	-0.116778	-0.186449	-0.267245
		22	-0.142369	-0.341511	-0.088914	-0.172668	-0.112917	-0.322491	-0.0877299	-0.229323	0.202038	-0.134709	-0.17831	-0.113742	0.48052	0.136132	0.152777	-0.405908	-0.429675	-0.34605	0.137872	-0.0750352	0.0203951	0.691885	0.0810023	0.163026	-0.227274
		23	-0.243665	0.0513305	-0.391296	-0.00853105	-0.264434	-0.277844	-0.145363	-0.287061	-0.33134	-0.239903	-0.129882	-0.0654966	-0.084085	0.0304741	0.0539558	-0.278528	0.122068	0.275597	-0.248168	-0.349903	-0.0314217	0.214509	0.856131	0.345359	-0.072082
		24	-0.0250455	0.105401	-0.181922	0.265563	-0.286096	-0.291666	0.124719	-0.237839	-0.104869	-0.0786864	-0.0847154	0.0337213	-0.0226389	0.464459	-0.0725519	0.169972	0.204186	0.0546038	0.0277349	0.0403421	-0.121262	0.0982641	0.240237	0.931518	0.302081
		25	0.146205	0.330034	0.102407	0.128978	-0.25425	-0.0883827	0.0678722	0.077294	-0.0904712	-0.0599269	0.223842	0.223056	-0.213528	0.151363	-0.111388	0.312211	-0.169419	-0.0519103	-0.147959	0.221343	-0.208163	-0.218036	-0.163876	0.336634	0.940495
