# Supplementary material for: Monitoring compliance of CITES lion bone exports from South Africa
Source: PLoS One. 2021 Apr 2;16(4):e0249306. doi: 10.1371/journal.pone.0249306 (PMC8018656; doi:10.1371/journal.pone.0249306)
Supplement: S5 Table — (XLSX) [file pone.0249306.s005.xlsx]

## Sheet: Sheet1
	Table S5 | A heatmap showing relatedness values between all individual in the 2018 airport spot check database. Relatedness is presented in a continuous scale between -1 (most unrelated) and 1 (identical). Individuals from the farm that did not match their respective airport sample are indicated in red bold text.
		Airport
	Farm		1	2	3	4	5	6	7	8	9	10	11	12	13	14	15	16	17	18	19	20	21	22	23	24	25	26	27	28	29	30	31	32	33	34	35	36	37	38	39	40	41	42	43	44	45	46	47
		1	0.95337	-0.0254777	-0.0673093	0.202397	0.329451	0.0642302	-0.270287	0.0543945	-0.0414085	-0.0999941	0.0304296	0.386849	-0.0579812	-0.318977	-0.0718566	-0.208976	0.351694	-0.00205465	-0.0749248	0.318998	0.299543	-0.0619197	0.137422	0.0420115	0.193545	-0.0394852	-0.204152	-0.0374646	0.0415098	-0.148333	0.0992846	-0.106875	-0.260139	-0.0725748	-0.163379	0.071817	0.155915	0.141339	0.0500045	-0.0788775	0.0361785	-0.112166	0.330019	0.130666	0.536554	-0.158826	0.118959
		2	0.0757813	0.943051	-0.0958084	0.893001	-0.201786	0.12716	-0.0325229	-0.0942868	0.185178	0.0235602	0.20427	0.33877	-0.0864804	0.118703	-0.229733	0.117147	-0.309132	-0.364316	-0.329491	0.0914893	0.00954229	-0.282621	-0.160454	-0.213927	0.281473	0.102014	0.138318	0.129436	0.282079	0.0428331	-0.141456	0.00169724	0.150167	-0.328195	-0.341481	0.152242	-0.063449	-0.0502417	-0.0137916	0.117725	-0.264839	-0.217344	0.34038	0.148942	-0.139057	-0.0326659	-0.186019
		3	0.131785	-0.0855513	0.949225	-0.0491311	-0.0626444	0.0291365	-0.0779907	-0.236652	-0.0973803	-0.196541	-0.0297743	-0.0943098	0.0418846	0.115757	-0.210415	-0.158039	0.078612	-0.0595658	-0.227042	0.0248963	0.33383	0.702392	0.0973161	0.216377	0.212882	0.162019	-0.0163509	-0.0930419	0.213581	-0.00367217	-0.121527	0.117629	0.05543	-0.232188	-0.0224006	0.079248	0.0599657	-0.224556	-0.0685104	-0.139921	0.293611	-0.241274	-0.0953773	-0.141612	0.0515097	-0.0184504	-0.0496611
		4	0.278193	0.203162	0.0253164	0.528123	-0.0657085	0.332075	-0.255826	0.284899	0.127824	0.236891	0.0275169	0.0776121	-0.158304	-0.215521	-0.0977257	0.635244	-6.43033e-05	-0.0719728	0.0613078	0.374361	0.119308	0.0834395	-0.0544388	-0.103132	0.190282	-0.250158	0.134268	-0.210223	0.128784	-0.169806	0.0454738	0.191621	0.304594	-0.234291	0.0178744	0.367212	0.0598787	-0.0478751	-0.132568	0.107161	0.0192715	-0.328459	0.188531	-0.0115247	0.0821438	0.084405	-0.177224
		5	-0.0366479	0.295166	0.233146	0.375548	-0.317783	0.00117478	-0.0187731	-0.0456437	0.0519184	-0.213602	0.0129214	-0.101805	0.0168915	0.143115	0.0754428	0.246748	-0.247775	-0.0233515	-0.306989	-0.108698	-0.0540266	0.124384	0.120995	0.0782414	0.10671	0.0232055	0.00370567	0.014814	0.286451	0.1051	-0.138629	-0.0190954	0.0363577	-0.224751	-0.0633239	0.377918	-0.0677729	-0.197532	0.0368116	-0.0253449	0.227297	-0.322022	0.00449811	-0.0894244	-0.257868	0.125349	-0.0654518
		6	0.132064	-0.0517852	-0.0541379	-0.0789486	-0.0933179	0.776564	0.00365412	0.184535	0.277492	0.580969	-0.451116	-0.203648	-0.282611	0.179056	-0.00815395	-0.0499337	0.098508	-0.0449153	0.0743206	0.529871	0.532812	-0.168208	-0.26424	0.0949659	-0.0326259	-0.235486	-0.0822711	0.215379	-0.201763	-0.13045	0.095993	0.0677923	-0.108634	-0.378318	-0.265978	-0.196665	-0.14579	0.201599	-0.254047	0.181898	-0.11073	0.184269	0.0806464	0.0247184	-0.110005	-0.379893	0.0204327
		7	-0.173607	0.199466	0.0084412	0.171842	0.033814	0.123173	0.447762	-0.0480946	0.117012	0.280149	-0.181837	-0.126676	-0.0415647	0.232951	-0.18737	0.000883954	0.0621286	-0.208858	-0.109338	0.00841293	-0.114989	-0.0455032	-0.0443012	0.0873565	0.0274551	0.15076	-0.0381637	0.120561	0.0282935	0.0330467	-0.0364639	-0.00531418	-0.0152964	-0.397697	0.00727809	-0.146369	0.0434297	-0.00404946	0.0983156	0.110195	-0.119082	-0.0577669	0.395443	0.26261	-0.0295837	-0.163673	-0.0783496
		8	-0.0198833	-0.0708394	-0.283868	-0.026111	-0.290201	0.246066	0.0329283	0.921415	0.119366	0.338041	-0.294635	-0.0425278	-0.155478	0.0796165	0.248353	0.564895	-0.169482	0.110711	0.157579	0.250145	-0.158495	-0.151305	-0.0496497	0.0596352	-0.265411	-0.269115	0.32749	0.239798	-0.00927802	0.00745301	0.192617	-0.0473792	0.20711	-0.334225	-0.0566399	0.131305	-0.125326	0.121502	-0.0172169	-0.107558	-0.24488	0.0132516	0.243367	0.263423	-0.0703282	-0.0167281	-0.0791957
		9	0.0393776	0.00357084	-0.234314	0.217293	0.00847832	0.317937	0.156127	0.0111747	0.880419	0.477515	-0.182553	-0.0850776	-0.361368	0.13475	0.091198	0.220285	-0.222246	-0.194801	0.0752779	0.301101	-0.019777	-0.245664	0.0144374	0.116107	-0.163914	-0.27755	-0.216238	0.147783	-0.125143	-0.0452267	0.11764	-0.38795	-0.287554	-0.213133	-0.0963216	0.109364	0.128451	0.30987	-0.0146457	-0.140764	-0.0338659	0.253967	0.107745	0.169055	0.0664606	-0.33968	-0.00202618
		10	-0.270164	-0.0320199	-0.304198	0.147734	0.0665059	0.372686	0.123608	0.3946	0.561359	0.793134	-0.119083	-0.311929	-0.347318	0.153151	-0.0142083	0.636284	-0.0810105	-0.281756	0.188047	0.177841	-0.0735481	-0.145377	0.121354	0.187072	-0.255015	-0.0988422	0.119281	0.189616	-0.200092	0.0663665	0.209692	-0.166981	-0.0380001	0.0949346	-0.078607	0.168321	0.162782	0.230069	0.112388	0.100834	-0.420459	0.233307	0.257828	0.436962	0.0835865	-0.0220304	0.0322755
		11	0.00273542	0.302819	-0.00674897	0.209219	-0.0486456	-0.0103691	-0.181749	-0.24075	-0.0816965	-0.249345	0.941303	0.108251	-0.0111342	-0.202652	0.0525524	-0.123555	0.0290005	-0.167155	-0.379842	-0.0097364	-0.136707	-0.16936	0.0322176	-0.274666	0.417297	-0.0567463	0.170218	-0.00375484	0.35284	0.27795	-0.177752	-0.477501	-0.138053	0.00109925	-0.172806	0.134375	0.151009	-0.179753	0.0158157	0.138768	-0.170855	-0.441208	-0.109855	0.0106603	0.173274	0.111766	0.0989154
		12	0.356562	0.283105	-0.0557183	0.251736	-0.159685	-0.319464	-0.100472	0.0698583	-0.302305	-0.323094	0.11376	0.94732	0.121639	-0.0620775	-0.198105	-0.14399	-0.0624257	-0.147113	-0.276356	-0.142897	0.0945731	-0.089367	-0.197122	-0.117286	0.393167	0.0649616	0.102893	-0.296063	0.0300024	-0.0788373	0.189603	0.0719692	0.0287163	-0.339803	-0.0881501	0.0607405	-0.141366	0.0399432	-0.104538	0.0743588	-0.00105409	-0.175227	-0.0535339	0.0747185	0.0378587	-0.24639	-0.325681
		13	-0.0468538	0.121129	0.12522	-0.0885305	0.0302983	-0.441338	0.0933717	0.00624953	-0.249413	-0.232367	0.00220831	0.000671201	1	0.0765335	-0.135281	-0.0318442	-0.360922	0.140771	0.00107146	-0.138719	-0.236391	0.1174	-0.21182	-0.533392	0.167618	0.0163247	0.240018	0.133675	0.168436	0.0451304	-0.161668	-0.186974	-0.122862	-0.199904	-0.0885839	-0.0716134	-0.0810935	-0.110232	0.287873	0.149491	0.307112	-0.123222	0.307921	-0.0420388	0.0479958	-0.00236895	-0.0184649
		14	-0.396433	0.367579	0.284863	0.0521119	-0.178565	-0.0547394	0.045618	-0.0457209	0.21249	0.0396127	-0.0846917	-0.139986	0.107816	0.929673	-0.072397	0.0363163	-0.242841	-0.109403	-0.187959	-0.204454	0.126343	0.0865199	-0.00190583	-0.187176	0.0609696	0.285525	0.423221	0.310054	0.0618854	0.131099	0.00876492	-0.0906136	0.114066	-0.25185	-0.120279	0.105501	-0.0850784	-0.00771173	0.184227	0.245302	0.00491802	0.0535539	0.0150004	-0.0426791	-0.172841	-0.0719893	-0.0799492
		15	-0.113207	-0.19961	-0.17598	-0.277327	-0.103515	0.10982	-0.0404007	0.00252722	0.0489971	-0.131632	0.0610923	-0.242772	-0.135281	0.00681245	1	0.0558291	0.208197	0.606387	-0.0743176	-0.151908	-0.126036	-0.158689	0.108491	-0.0672605	-0.0934635	-0.223823	-0.00358628	0.19321	0.0364172	-0.201411	-0.0431038	-0.354272	-0.289895	0.0111423	-0.0931038	-0.0894104	0.158541	0.153764	0.089756	0.208037	-0.101328	-0.307266	-0.117678	-0.242452	-0.0922588	0.183067	0.426498
		16	0.118131	0.085175	-0.173558	0.182051	0.0218357	-0.155499	-0.137889	0.103923	-0.125562	-0.245542	-0.112473	0.0402172	0.193159	0.0270924	0.11036	0.802338	-0.0247537	0.123047	0.0985667	-0.0625631	-0.120181	0.0833957	0.176729	-0.324007	-0.220603	0.0257499	0.0803218	-0.00695977	-0.114688	-0.148176	-0.23314	0.0390477	0.0964211	-0.0473452	0.167024	-0.0139948	0.0285042	-0.0888541	0.201291	0.326572	-0.199074	-0.201779	0.320061	-0.117256	0.0203097	0.243486	0.0138157
		17	0.424807	-0.233252	0.0535812	-0.24746	0.248451	0.128011	-0.0851837	-0.0740169	-0.173317	-0.154658	0.0524583	-0.052564	-0.115039	-0.1151	0.282393	-0.292337	0.883731	0.364099	-0.0628278	0.122799	0.182674	-0.0213816	0.140879	0.155735	-0.137694	-0.0360866	-0.265275	-0.0567015	0.137361	-0.120464	-0.136586	-0.0636199	-0.240777	0.021759	-0.307975	-0.289387	0.182003	-0.0945096	0.182551	0.0141921	-0.216761	-0.148267	0.0257862	0.122513	0.270203	0.155182	0.523417
		18	-0.0250891	-0.212128	0.0284193	-0.385905	-0.230435	-0.078817	-0.119459	0.0889896	-0.203207	-0.311456	-0.139404	-0.183367	0.140771	-0.0336993	0.606387	-0.0654379	0.245047	1	-0.0347238	-0.0452982	-0.083457	0.00337992	-0.101563	-0.135842	-0.227477	-0.164418	-0.141716	0.0223727	0.16576	-0.150419	-0.221986	-0.0869521	0.0524711	0.0453082	-0.0505249	-0.127632	0.0539365	-0.162753	-0.128276	0.253462	0.10323	-0.179695	-0.022543	-0.19146	-0.237652	0.238309	0.338467
		19	-0.00858271	-0.316852	-0.179582	-0.134663	-0.132327	0.205374	0.0500653	0.394066	-0.0693722	0.35858	-0.340971	-0.215004	-0.188423	-0.287796	-0.0942935	0.493252	0.00443736	-0.0183366	0.955624	0.166942	0.00597564	-0.0237363	-0.091331	0.270626	-0.136425	-0.149314	-0.266785	-0.0225268	-0.183428	-0.118723	-0.0873984	0.339201	0.103181	0.00805192	0.067339	0.0485118	-0.023109	-0.177978	0.189239	0.0842286	-0.150686	0.0554141	-0.074175	0.0391883	-0.0389319	-0.0851842	-0.237626
		20	0.224757	0.3018	0.173561	0.0996252	-0.201974	0.463579	0.13173	0.323614	0.217431	0.24718	0.00860668	0.0945532	-0.0351926	0.0407578	-0.106467	-0.131496	-0.105134	0.132403	-0.113115	0.803634	0.262986	-0.0965296	-0.453469	-0.27061	0.197296	-0.288914	0.1174	0.332259	0.427106	0.3536	-0.144605	-0.203237	0.279107	-0.414819	-0.390591	-0.00494075	-0.12897	-0.158319	-0.267427	-0.0601736	-0.252665	0.115474	0.362113	0.302419	-0.0245287	0.0130902	0.0491193
		21	0.134537	0.331718	0.136583	0.120693	-0.201555	0.397301	0.210574	0.27647	0.244399	0.277098	0.0208252	0.0561181	-0.025924	0.0559262	-0.100148	-0.122039	-0.204023	0.093347	-0.162684	0.720512	0.233909	-0.154267	-0.467803	-0.335941	0.221315	-0.294395	0.138468	0.365127	0.462924	0.386468	-0.201302	-0.257684	0.256122	-0.4321	-0.401972	0.0111351	-0.122651	-0.15495	-0.267009	-0.050905	-0.25673	0.130642	0.362113	0.271255	-0.0755796	0.0253087	0.0638471
		22	0.00228772	-0.291137	0.562107	-0.245163	-0.0357325	-0.135721	-0.18591	-0.135901	-0.235729	-0.304929	-0.162283	-0.273457	0.070174	0.0852265	-0.16039	0.0990769	-0.0517486	0.00203622	-0.111015	-0.138472	0.00490497	0.943048	0.0491073	0.151669	-0.0259412	-0.0813025	-0.0273	-0.171774	-0.0482985	0.0934512	-0.211618	0.00310795	0.0508413	-0.0673021	0.102384	0.133752	-0.140642	-0.219949	-0.0664511	-0.16804	0.161072	-0.290061	0.0271022	-0.167552	-0.0446476	-0.0857745	-0.158158
		23	0.120753	-0.256528	-0.0017882	-0.0390523	0.328009	-0.113756	-0.286546	-0.153316	0.0371787	-0.128722	-0.00623444	-0.232499	-0.132372	0.123841	0.243299	0.154017	0.393473	0.0705435	-0.127006	-0.296258	-0.177148	0.102125	0.943384	0.230973	-0.215818	0.173956	-0.0117228	-0.121191	-0.214649	-0.308866	0.0721099	-0.181753	-0.27594	0.413641	0.233415	-0.0931731	0.486782	0.138264	0.26235	0.1308	0.00408967	-0.121416	0.0560656	-0.174068	0.423643	-0.0108117	0.275577
		24	0.204035	-0.354803	0.16518	-0.162929	0.0429533	0.0567575	0.126566	0.156842	-0.00472396	0.103003	-0.194647	0.0458535	-0.279803	-0.122999	0.0754949	0.0658856	0.152263	-0.0141959	0.204707	-0.0537658	-0.0383823	0.305029	0.135119	0.892657	-0.0249797	-0.0516037	-0.3567	-0.050819	-0.126881	-0.11314	0.0852475	0.143167	-0.182382	-0.167614	0.0265516	0.24991	0.143539	0.0486962	0.0326821	-0.138023	0.0737729	-0.0774702	0.175252	0.168842	0.088402	-0.319859	-0.163151
		25	0.191969	0.367413	0.301467	0.0763076	-0.13798	-0.0952887	0.112238	-0.186832	-0.223768	-0.123476	0.317564	0.370001	0.170144	0.0241944	-0.0527573	-0.294898	-0.257541	-0.0798693	-0.23487	0.110927	0.376607	0.0131435	-0.354693	-0.29335	0.950867	-0.0203859	0.0502689	0.0857238	0.481542	0.36103	-0.0857541	-0.265572	-0.0219937	-0.363972	-0.253364	0.346027	-0.22918	-0.27691	-0.0376587	0.18108	0.0960889	-0.29503	0.204584	0.0500431	0.0740736	-0.14223	-0.127515
		26	0.0365668	0.0989998	0.151486	0.0748254	0.0704932	-0.25168	-0.0613753	-0.149913	-0.135859	-0.0407471	-0.126704	-0.0260041	-0.0542195	0.245025	-0.192051	-0.042394	0.0840131	-0.252196	-0.169197	-0.486877	0.138721	-0.0026727	0.384179	0.165149	-0.163708	0.900216	0.0493092	0.0307428	-0.107307	-0.145947	-0.159239	0.131621	-0.218813	0.0249396	0.106002	-0.0465269	0.183028	0.175398	0.181179	0.237372	0.0988795	-0.00878516	-0.211986	0.0436587	0.00709542	0.0502055	-0.0335323
		27	-0.064613	0.294367	-0.0585922	0.261567	0.0275745	-0.0580514	-0.170153	0.315561	0.0958746	-0.00196512	0.291797	0.0304195	0.359164	0.212051	-0.0565085	0.214023	-0.0625728	-0.151728	-0.277418	-4.0323e-05	-0.282215	0.0762581	0.122523	-0.394753	0.0147585	0.076489	0.85468	0.212336	0.0155503	0.127134	0.13106	-0.217484	0.221102	-0.133599	-0.114563	0.0569185	0.0869136	0.129405	0.329145	-0.0719425	-0.106889	-0.284443	0.216285	0.0599812	0.0861995	0.334627	0.0383129
		28	-0.00259606	0.356892	0.00321508	0.0954105	-0.1477	0.153357	0.243347	0.177075	0.0445378	0.1478	0.0620785	-0.125481	0.0748278	0.0962504	0.135946	-0.270999	-0.300862	0.0188961	-0.0606602	0.138954	-0.0609255	-0.163536	-0.220536	-0.15474	0.0781289	0.136228	0.219162	0.947547	0.366726	0.350509	-0.265298	-0.2097	0.125034	-0.323842	-0.397897	0.12982	-0.0211303	-0.0148689	0.211843	-0.0655122	-0.21886	-0.0551677	0.525064	0.299047	0.0916145	0.17336	0.223222
		29	-0.0378383	0.343771	0.0759285	0.375623	-0.231893	0.126737	0.040288	0.115288	-0.0610034	0.146946	0.210925	-0.0562042	-0.0546061	-0.18213	-0.129167	0.0674057	-0.0693322	-0.0950013	-0.138717	0.220545	0.0589419	-0.146944	-0.225911	-0.280545	0.258115	0.0220151	0.0745767	0.0881743	0.802338	0.3132	-0.36032	-0.201409	0.15886	-0.218121	-0.153043	0.210333	-0.0127648	-0.174691	-0.0934366	0.0387276	-0.0495268	-0.254751	-0.0191563	0.31509	-0.0768798	0.140757	0.0584814
		30	-0.0609292	0.154933	0.1013	-0.129365	-0.0833738	-0.0497717	0.322493	0.0768962	-0.0711856	0.0890954	0.211036	-0.0180793	-0.0392893	0.0786888	-0.166372	-0.182561	-0.301118	-0.129396	-0.189232	0.17109	-0.00740862	0.0687369	-0.355239	-0.242107	0.272069	-0.0693745	0.145084	0.237825	0.377006	1	-0.242155	-0.353775	0.156933	-0.188476	-0.253864	0.284495	-0.229643	-0.321789	0.0172293	-0.108376	-0.189917	0.00375371	0.202403	0.36774	-0.03667	0.0064401	0.0975254
		31	0.0961289	-0.230457	-0.21224	-0.0818121	-0.0386426	0.0980945	-0.109462	0.132913	0.19451	0.193355	-0.118929	0.186199	-0.10193	0.0193335	-0.065037	-0.0126239	0.0769841	-0.191332	-0.0356385	0.0232684	-0.00782778	-0.172087	0.034264	0.0411715	0.00916908	-0.281657	0.105934	-0.17757	-0.429844	-0.242155	1	-0.188804	-0.16261	-0.155031	0.0571062	0.0118521	0.0260312	0.228041	-0.0457719	-0.0636447	-0.10263	-0.00139881	-0.146603	-0.0617806	0.129739	-0.363396	-0.140407
		32	-0.122705	0.158482	0.0438088	0.237995	-0.33951	0.0955262	-0.19346	0.0416159	-0.350277	-0.120146	-0.515174	-0.024009	-0.115898	-0.115635	-0.236255	0.233414	-0.108021	-0.0194775	0.038279	-0.230765	-0.0121478	-0.0617382	-0.166451	0.1152	-0.270571	-0.0402073	-0.0948723	-0.129856	-0.229091	-0.435916	-0.160719	0.956382	0.44775	-0.268071	0.0192646	-0.173861	-0.0988029	-0.261711	-0.205785	0.0236134	0.0345224	-0.0249754	-0.107523	-0.446496	-0.350751	-0.00081416	-0.299402
		33	-0.389139	0.105095	0.141399	-0.0248068	-0.403743	0.00277586	0.0845107	0.123842	-0.266588	-0.14863	-0.304213	-0.0607942	0.00331604	0.0598441	-0.316427	0.128569	-0.0550402	0.142967	-0.0558319	-0.198969	-0.269176	0.168777	-0.142365	-0.0990656	-0.342164	0.0232751	0.32799	0.0257919	-0.00698372	0.0590354	-0.185053	0.460608	0.960068	-0.104542	-0.119753	-0.091637	-0.131438	-0.360178	-0.234269	-0.240527	-0.109366	-0.152124	-0.0166216	-0.20711	-0.366784	0.421302	-0.108237
		34	-0.179568	-0.380271	-0.293823	-0.20074	0.234726	-0.186203	-0.550204	-0.25141	-0.14641	-0.117737	0.0107926	-0.343153	-0.114426	-0.221113	-0.042713	0.0414128	0.136183	0.0382108	0.0106265	-0.30686	-0.284582	-0.133194	0.391206	-0.0729888	-0.309483	-0.0811546	-0.149204	-0.278458	-0.261212	-0.188476	-0.155031	-0.237892	-0.191917	1	0.122907	-0.210846	0.360893	-0.0598409	0.0200291	0.0962058	-0.25939	0.0723761	-0.310745	-0.283114	0.0715312	0.0255367	0.29834
		35	-0.0651529	-0.412378	-0.0697338	-0.106067	0.00945161	-0.293158	-0.191492	-0.10449	-0.146862	-0.139184	-0.0808267	-0.0763469	-0.0885839	-0.145284	-0.0931038	0.213401	-0.0427178	-0.0505249	0.198424	-0.203397	-0.256518	0.0965527	0.21572	0.0960173	-0.111239	-0.0590457	-0.137598	-0.328693	-0.307441	-0.218132	0.131014	-0.0371645	-0.136212	0.170091	1	0.0239503	0.149693	0.152185	-0.124157	0.0104997	0.181525	0.0395521	-0.257182	-0.130279	0.095041	-0.279437	-0.30046
		36	0.0906935	0.072379	0.0724077	0.11213	-0.168058	-0.173729	-0.169969	0.112038	-0.0647951	-0.0827942	0.207946	0.00339375	0.0119094	0.0237207	-0.0626567	0.490228	-0.324145	-0.0993346	-0.0204716	-0.222682	-0.00607891	0.352406	-0.0872787	0.204886	0.255407	0.0182234	0.13536	-0.0481202	0.119686	0.181759	-0.0383784	-0.0905263	-0.0180219	-0.165379	0.0589545	1	-0.210863	-0.0642949	0.109349	-0.030327	0.117936	-0.323446	0.20022	0.17411	0.0631833	-0.0633068	-0.28549
		37	0.0430696	-0.148694	-0.0694759	0.0553963	0.53718	0.122552	-0.347744	-0.0222162	0.236435	0.0959427	0.093146	-0.0757741	-0.0810935	0.0422586	0.158541	0.063876	0.311373	0.0539365	-0.0795817	-0.0877951	-0.0292977	-0.103125	0.540487	0.15327	-0.164455	-0.00633186	-0.0824911	-0.0197107	-0.105005	-0.256484	-9.71205e-05	-0.0903804	-0.1339	0.382675	0.149693	-0.172489	1	0.355012	0.0589375	0.387717	-0.00281203	0.0325823	-0.0451017	-0.124095	0.330486	-0.0250255	0.365293
		38	0.143605	-0.124394	-0.322406	0.05062	0.282516	0.0681501	-0.287101	0.115928	0.304443	0.249365	-0.152003	0.134604	-0.110232	0.150593	0.153764	-0.0248439	-0.0140682	-0.162753	-0.0595204	-0.13711	0.120811	-0.243268	0.186221	0.0485571	-0.235145	0.0106984	0.0752166	0.0888142	-0.284988	-0.352461	0.210258	-0.262503	-0.428949	-0.0586459	0.152185	-0.0235099	0.355012	1	-0.0421876	0.153024	0.135898	0.0960214	-0.195606	0.00446589	0.139136	-0.456173	0.029217
		39	-0.0370252	0.0670781	-0.0447257	-0.0190174	-0.021082	-0.268308	0.0411011	0.0303583	-0.000707291	-0.0214992	0.0742601	-0.168124	0.279014	0.0884812	0.210465	0.351617	-0.181418	-0.0273462	0.209774	-0.207021	-0.171116	0.064239	0.114002	-0.122374	0.0502505	0.0807119	0.125106	0.202762	-0.0121311	0.111957	-0.0893396	-0.181868	-0.384521	-0.0880283	-0.138184	0.238204	-0.0717675	-0.00219022	0.872007	0.0954397	-0.0333609	-0.230528	0.0389634	0.0352185	0.0628353	0.0702213	-0.00740906
		40	-0.0898941	0.11951	-0.125047	0.0936106	0.101375	0.0157488	-0.2312	-0.034605	-0.000580818	0.106732	0.0191122	0.00249652	0.0848565	0.312845	0.246509	0.302719	0.012995	0.182847	0.00810887	-0.118048	0.295119	-0.18668	0.125626	-0.175022	0.184301	0.143566	-0.117881	-0.0963005	-0.0709303	-0.108376	-0.0636447	-0.0672077	-0.221052	0.0962058	0.18622	-0.070356	0.298303	0.0962386	-0.0174719	1	-0.110311	0.0253093	-0.0190829	-0.139806	-0.124526	-0.119159	0.107596
		41	0.18562	-0.1728	0.297704	-0.136556	-0.0484761	-0.143096	-0.132357	-0.209771	-0.0202007	-0.25316	-0.109155	-0.0232605	0.26312	-0.0512667	-0.0442893	-0.285556	-0.199893	0.202276	-0.211145	-0.277604	0.0362492	0.230909	-0.0376213	-0.0552836	0.125891	0.120616	-0.0434615	-0.0754034	0.0435285	-0.137581	-0.102735	-0.0101118	-0.109923	-0.269014	0.0817968	0.213115	-0.0421448	0.0985774	-0.0801423	-0.0731561	1	-0.227129	-0.176294	-0.280143	-0.0023342	-0.248909	-0.120485
		42	-0.245218	-0.143118	-0.240697	-0.159232	-0.178256	0.000617113	0.0825237	0.0611302	0.292332	0.353638	-0.26176	-0.12712	-0.146274	0.132384	-0.286562	-0.00584823	-0.246604	-0.278082	0.157109	-0.0193524	-0.011137	-0.308783	-0.0980631	-0.0782543	-0.36215	-0.108995	-0.0668634	0.0636358	-0.23057	-0.0842143	0.0140919	0.0274156	-0.125765	0.0135434	-0.0366118	-0.271428	-0.151503	-0.0038528	-0.114363	-0.230775	-0.178719	0.895083	-0.214804	0.14423	-0.0350632	-0.331528	-0.158596
		43	-0.122537	0.184586	-0.0690284	0.237341	0.0382361	0.0942495	-0.0470704	-0.0504594	0.173413	0.0456641	-0.0734746	-0.310727	0.0975651	0.208744	-0.248912	0.507763	-0.186542	-0.128991	-0.108077	0.0346318	-0.082324	0.253397	-0.112573	0.0804954	-0.0175046	-0.137106	0.0223715	0.0334799	-0.0165695	0.147247	-0.294273	-0.0473927	0.200782	-0.297657	-0.027991	0.327086	-0.0960702	-0.07904	-0.0283833	0.0502846	0.0773847	-0.177366	0.802338	0.21901	-0.0956874	-0.0780519	-0.10009
		44	0.132751	0.146532	-0.13002	0.118907	0.00297385	0.0259995	0.265278	0.340325	0.124448	0.401918	0.0887085	0.115121	-0.122994	-0.0547947	-0.20164	-0.031068	-0.0374927	-0.164665	0.00871759	0.349551	-0.0311626	-0.13064	-0.256312	0.035737	0.0471419	0.00403389	-0.0175823	0.18245	0.327953	0.36774	-0.0617806	-0.364392	-0.0948036	-0.283114	-0.187604	0.21026	-0.10326	0.0133275	0.0564284	-0.139806	-0.299843	0.191049	0.421761	1	0.29378	-0.177942	-0.044596
		45	0.492248	-0.311069	-0.0657992	-0.0853816	0.5686	0.0508514	-0.14651	0.00724367	0.101948	0.188226	0.193408	0.0786801	-0.125245	-0.114822	-0.042632	-0.204876	0.371476	-0.135858	-0.15052	0.207399	0.0885906	-0.0590841	0.408962	0.0483325	0.0803645	-0.103582	-0.105379	0.0329787	-0.0670941	0.0736905	0.17632	-0.334096	-0.286234	0.167208	0.0254176	0.0283548	0.418598	0.207871	0.174692	-0.0313494	-0.0419244	0.140003	0.35846	0.346362	0.940824	-0.220608	0.320148
		46	-0.22687	0.165176	0.0576594	0.0222255	-0.157361	-0.161522	0.0850936	-0.00202856	-0.243132	-0.222446	0.0565365	-0.227799	-0.00236895	-0.122461	0.183067	0.306113	0.0362307	0.238309	-0.0693159	-0.146906	-0.280268	-0.0872756	-0.0208146	-0.240075	-0.211342	0.121955	0.217181	0.235757	0.213387	0.0936514	-0.444234	0.0738283	0.332167	-0.0357873	-0.279437	-0.0157817	-0.0250255	-0.456173	0.203789	-0.0973926	-0.356714	-0.396176	0.116924	-0.108246	-0.217724	1	0.221271
		47	0.0184919	-0.147544	-0.0283966	-0.164819	0.288852	0.226111	-0.0828393	-0.100999	0.0640727	0.0797367	0.0230971	-0.310438	0.0375463	0.0527247	0.39366	-0.29724	0.504854	0.363115	-0.283919	0.0206461	0.0694639	-0.143652	0.206937	-0.239722	-0.129749	-0.106415	0.0312343	0.233274	0.210264	0.0454996	-0.126631	-0.320092	-0.145329	0.245264	-0.312367	-0.254976	0.389872	0.062144	0.105747	0.117626	-0.175925	-0.0302492	0.0444156	-0.0317644	0.226034	0.193135	1
		48	0.213957	0.321614	0.137623	0.288338	0.114114	-0.366128	-0.0774166	-0.265427	-0.228907	-0.37188	0.265555	0.248975	0.285161	0.160249	-0.0443914	-0.0937375	0.00815432	-0.13257	-0.471987	-0.268409	-0.0493136	0.204902	0.146048	-0.170834	0.371956	0.26051	0.190333	-0.0963771	0.247048	0.119128	-0.200133	-0.171623	-0.162729	-0.130719	0.00501944	0.197032	0.174155	0.00600531	0.174704	0.16268	0.244224	-0.394024	0.283461	0.106708	0.137116	-0.0450414	-0.0614197
		49	-0.353416	-0.328044	-0.0755035	-0.336531	-0.124488	-0.171232	0.156621	-0.137979	-0.0491961	-0.173084	-0.307904	-0.288382	0.132034	-0.15777	0.069641	0.114613	-0.159633	0.145652	-0.068257	-0.323574	-0.379226	0.112757	-0.209996	-0.0170138	-0.234126	-0.317625	-0.144055	-0.254092	-0.176802	-0.0486059	-0.172575	-0.0831733	-0.0352815	-0.225136	-0.121059	-0.130928	-0.212007	-0.203959	-0.0219779	-0.33709	0.38068	-0.284414	0.0178193	-0.141975	-0.367874	-0.0405395	-0.0476779
		50	-0.0174022	-0.105246	-0.150296	-0.123267	-0.210241	0.0927294	-0.00954607	-0.20181	0.024383	0.0630741	-0.230169	0.0301229	-0.176378	-0.0260124	0.0973651	-0.295194	0.202602	0.0534857	-0.0341041	-0.191017	0.143388	-0.271907	-0.180637	0.172139	0.0715071	-0.0158487	-0.218848	0.106369	-0.128556	-0.112437	-0.0765093	0.171076	-0.212625	-0.241383	-0.0648343	-0.0466674	-0.181607	0.082383	-0.0748475	-0.00547123	0.105343	-0.0399853	-0.221565	-0.148707	-0.273958	-0.104371	0.0776382
		51	-0.319035	0.388992	-0.142798	0.351902	-0.249525	0.0675605	0.186764	0.362553	0.130546	0.239224	0.0308222	0.080723	-0.0900433	0.235358	-0.0293933	0.631256	-0.225046	-0.293179	0.101407	0.0454572	-0.264837	-0.110697	-0.123756	-0.105928	-0.117315	-0.0193569	0.483955	0.215883	0.00768926	0.183858	0.167311	0.14267	0.306732	-0.333183	-0.17661	0.109614	-0.1127	-0.0956696	0.310333	-0.0679073	-0.406831	-0.0944175	0.0518467	0.117913	-0.244032	0.269713	-0.111554
		52	0.0185209	0.297615	-0.28699	0.338977	0.100768	-0.001248	-0.129154	0.202024	0.352469	0.280664	-0.00540349	0.0610433	-0.0793433	0.24989	0.07302	0.488342	0.0245442	-0.127341	-0.0454225	0.00667458	-0.157086	-0.258571	0.116037	0.0525382	-0.182216	0.215386	0.215378	0.1601	-0.0300786	-0.168754	-0.20466	-0.183744	-0.161964	-0.14283	-0.272518	0.0867249	0.186403	0.304021	0.263233	0.174927	-0.350562	-0.0263737	0.143466	0.182763	-0.0222223	0.213099	-0.0285256
		53	0.00249637	0.0850974	0.015808	0.375905	-0.29447	0.389569	0.00509534	0.182098	0.273039	0.25681	0.149254	-0.00644654	-0.293747	-0.130534	0.291481	0.235857	-0.202126	-0.0395162	-0.158209	0.421728	-0.0912055	-0.0754339	0.102362	0.0195747	0.0445653	-0.166069	0.122284	0.300041	0.226594	0.0283939	0.080759	-0.179149	0.0403782	-0.0196033	0.0564124	0.180604	0.136719	0.151263	-0.15941	-0.0555498	-0.100499	-0.100127	0.0851906	0.0134671	0.0295794	0.0699985	0.137114
		54	0.0405751	0.0383238	0.176406	0.0128581	-0.0448566	0.0398188	0.0426593	-0.0858161	0.257088	-0.208748	-0.0692544	-0.155336	0.0521027	0.201488	-0.130775	-0.082847	-0.220067	-0.210146	0.185249	0.11298	-0.123469	0.151249	-0.00550866	-0.117084	0.0127904	-0.0408368	-0.0101676	0.313853	0.00460795	-0.0396846	-0.0647048	-0.124497	0.115159	-0.285537	0.0502411	-0.105831	-0.0402069	-0.183486	0.0765792	-0.237555	0.120814	-0.0181189	0.222606	-0.0227974	0.212137	-0.121666	-0.296707
		55	0.199708	-0.11996	-0.322765	0.0781328	0.194039	0.0412976	-0.111253	0.0761165	0.137947	0.0457164	-0.00811969	-0.0761535	0.171969	-0.0376968	0.115866	0.101051	0.224909	-0.0407883	0.0873741	-0.141398	0.0368454	-0.170663	0.169261	-0.0449782	-0.103012	0.0211318	-0.102428	0.087549	-0.157184	-0.0392272	0.121007	-0.199754	-0.315641	-0.0718935	-4.08231e-05	-0.154337	0.29458	0.266112	0.188157	0.288119	0.00918879	-0.111484	0.0221389	0.0489116	0.0729422	-0.000215971	0.315758
		56	0.101113	0.0501013	-0.120833	0.14363	-0.172401	0.103079	-0.0643363	-0.29826	-0.0234929	-0.23728	0.165788	0.0296135	-0.410757	-0.167906	-0.0121265	-0.117149	0.181657	-0.213179	-0.146422	0.0930806	-0.123595	-0.127463	-0.0271186	0.0412104	0.0653545	-0.145462	-0.214509	-0.249216	0.183834	0.0151216	-0.169088	-0.26498	-0.0261733	-0.0286935	-0.246098	0.152962	-0.150588	-0.218611	-0.114218	-0.238526	-0.170007	-0.350975	-0.148372	0.0510303	0.0728732	-0.114945	-0.0338001
		57	0.0805748	-0.150071	-0.331105	0.0381359	-0.268227	-0.18135	-0.0558868	-0.0124608	-0.211164	-0.0820928	-0.0779853	0.0592305	0.0608286	-0.360749	0.203943	0.0299229	-0.203184	-0.112822	0.116242	-0.176932	-0.26912	-0.258475	-0.0991662	-0.0793575	-0.0374203	0.074884	-0.0680159	0.0740845	-0.0363684	-0.360004	-0.0552399	-0.216082	-0.441895	-0.23579	0.0313432	-0.021904	-0.231733	0.296032	-0.049659	-0.112846	0.0174825	-0.283744	-0.149907	-0.0554588	-0.0362156	-0.152747	-0.172978
		58	0.0623374	-0.0928946	0.0719681	-0.00605449	0.159055	-0.125735	-0.191307	-0.238995	0.210839	-0.019647	0.0175922	-0.0490884	-0.0218185	0.383163	-0.0356939	0.124881	0.00462838	-0.216468	-0.0490141	-0.192784	0.259431	0.146945	0.178524	0.075518	-0.0221493	0.197342	-0.124531	-0.100385	-0.290018	-0.0135153	-0.0167176	-0.0764219	-0.374638	-0.133327	0.244098	0.0490388	0.206352	0.375632	0.151594	0.405262	0.0817159	0.0726932	-0.224969	-0.0918624	0.0391667	-0.230953	-0.0565216
		59	-0.0450411	0.020417	-0.158998	0.0580773	0.106442	-0.252681	-0.223234	0.334774	-0.174865	-0.228311	0.0763243	-0.00219108	0.334123	0.048487	-0.0460513	0.381257	0.0185558	-0.0240806	0.0754234	-0.128735	-0.332	0.0933999	0.095919	-0.0323144	0.0966574	-0.128392	0.365146	-0.0511563	0.0365087	-0.0746278	-0.0270751	0.00407458	0.20792	-0.0140666	0.0781252	0.165839	-0.00845478	-0.261017	0.105944	-0.0530722	-0.152598	-0.223767	0.361793	0.021346	0.0431889	0.197767	-0.131816
		60	0.204959	0.110033	0.00182476	-0.131458	0.142426	-0.0977895	0.0622676	0.219696	-0.17786	0.00692957	0.0546942	0.13552	0.287646	0.026857	-0.291924	-0.301658	0.138563	-0.0849518	-0.101838	0.119763	0.0435962	-0.0453212	-0.209305	-0.200863	0.342693	0.079402	0.306246	0.200299	0.179066	0.226565	-0.0362819	-0.190753	0.167655	-0.343127	-0.268773	0.0457846	-0.131649	-0.10455	0.135942	-0.113032	-0.0448241	-0.15568	0.35989	0.333144	0.252595	0.111446	-0.0765407
		61	0.229246	0.0711956	0.123682	-0.00937737	0.0389818	0.166436	-0.0965938	0.0281756	-0.115004	0.116541	-0.105587	-0.00582525	-0.204116	-0.0187867	0.07736	-0.18398	-0.0926808	-0.186499	-0.0475466	0.0129481	0.535203	-0.0970839	-0.101286	-0.21728	0.371983	0.147332	0.0722988	0.392214	0.0863933	0.142385	-0.0269984	-0.0447546	-0.0600214	-0.304768	-0.0410038	0.00153172	-0.0120889	0.00111833	-0.0257936	0.160021	-0.0345153	-0.0989513	0.0155308	-0.0440711	0.0358438	0.0186941	0.110222
		62	-0.104922	0.0383396	-0.0245704	0.431939	-0.179765	0.104521	-0.0763663	0.172146	0.247229	0.0728137	0.0586606	-0.163756	-0.329518	-0.0985296	0.115644	0.518388	-0.123627	-0.102578	0.0575762	0.14201	-0.330451	0.297073	0.32211	0.0527633	-0.228289	-0.233006	0.0941944	0.0259544	0.107237	-0.00558999	-0.0104588	-0.108793	0.268399	0.15339	0.198254	0.272823	0.213437	-0.0446241	0.0253409	-0.189811	-0.289698	-0.230662	0.281221	0.0718869	0.116692	0.248454	0.0594407
		63	0.498232	0.347396	-0.103312	0.401432	-0.0392371	0.290712	0.0359362	-0.0124408	0.0909746	0.126227	0.0752955	0.176253	-0.0962862	-0.29151	-0.11449	-0.188053	-0.0180235	-0.170835	-0.0229096	0.448961	0.100824	-0.103932	-0.190268	-0.0916701	0.30985	-0.0317074	-0.145139	0.138946	0.126468	-0.00669957	0.0464962	-0.126902	-0.0781256	-0.281905	-0.233817	-0.101374	-0.0865819	0.00994486	-0.00606922	-0.0291016	-0.0455101	-0.138235	0.42888	0.25428	0.191242	-0.315254	-0.131181
		64	0.158718	0.374436	0.307703	0.0477343	-0.411744	0.0507409	0.301267	-0.198262	-0.127782	-0.192368	0.554049	0.171373	-0.00545395	-0.127695	0.157786	-0.467041	-0.219535	0.15669	-0.138817	0.257971	0.187873	0.000109416	-0.383234	-0.223876	0.498719	0.0541269	-0.0852789	0.411412	0.616423	0.528084	-0.299839	-0.22459	0.0914105	-0.366699	-0.236008	0.283781	-0.103804	-0.30553	-0.0121871	0.0404672	0.0516901	-0.177498	0.0167547	0.16373	0.00400414	0.0748209	0.0854356
		65	0.0144892	0.207163	-0.0407957	0.118215	0.0478921	0.124832	0.269011	0.274182	0.242302	0.326055	0.140553	0.0532583	0.0919131	0.116195	-0.233315	0.0897627	-0.219224	-0.253705	0.10446	0.505295	-0.0495594	-0.0936427	-0.236933	-0.166941	0.219027	-0.241744	0.13599	0.127108	0.159249	0.384752	0.15642	-0.418197	-0.0114403	-0.280211	-0.101809	-6.56451e-05	-0.0664937	-0.10593	0.110425	-0.0541461	-0.339641	0.18593	0.528445	0.636792	0.30194	-0.267586	-0.126914
		66	0.137167	0.211879	-0.0341147	0.18253	-0.00874187	0.291328	-0.0288866	0.0571688	0.0699847	0.228651	0.207051	0.0591533	-0.142776	-0.00377449	-0.354404	-0.277143	-0.0520924	-0.359397	-0.16866	0.368163	0.0129647	-0.150422	-0.0424916	-0.035584	0.223743	-0.00768184	0.196554	0.484314	0.104321	0.217165	-0.0176666	-0.149806	0.258348	-0.167395	-0.154897	0.0774523	0.117776	0.00564482	-0.0103693	-0.103526	-0.261587	0.0181677	0.457622	0.33436	0.495464	-0.144181	0.00476678
		67	0.102366	-0.10799	-0.150866	0.0877084	-0.198119	0.244529	-0.0986846	0.0179124	0.146924	0.10083	-0.0522133	-0.064184	-0.200758	-0.197939	-0.168676	0.201887	0.0923375	-0.0802598	0.534481	0.309462	0.0476179	-0.0408526	-0.264792	0.0170704	0.0726141	-0.425785	-0.240228	-0.0623295	-0.0356051	-0.0278562	0.022518	-0.185391	0.029501	-0.151442	-0.0430946	0.0454243	-0.126957	-0.0998583	-0.0333327	-0.0578104	-0.189338	-0.202765	0.0191707	0.114434	0.0831162	-0.249067	-0.241548
		68	0.0540821	-0.0501057	-0.0925335	-0.0156547	-0.425394	0.156724	0.23326	0.279811	-0.115059	0.0683875	-0.215291	-0.056895	-0.305373	-0.367528	-0.169062	0.11717	-0.126766	-0.124585	0.101096	0.175949	-0.145383	-0.21536	-0.263646	0.237416	-0.304798	0.0901632	-0.23137	0.101185	-0.0322261	0.0810898	-0.0821431	0.149136	0.0399927	-0.323327	-0.149383	-0.0905438	-0.389491	-0.320717	-0.14785	-0.301761	-0.27059	-0.039985	-0.0526264	0.226545	-0.20354	0.0688154	-0.230169
		69	0.195342	0.234908	-0.0595191	0.133323	0.0938774	-0.0630167	0.179066	-0.209839	0.311683	-0.0485302	0.0187233	-0.0786187	0.275397	0.131427	0.142692	0.109954	-0.133076	0.00371056	0.0367855	0.0688167	-0.0253656	-0.0513187	-0.118836	-0.324147	0.151779	-0.0823102	0.0268963	0.0549369	-0.0509379	-0.0425482	-0.109548	-0.319731	-0.27636	-0.376871	-0.274279	-0.0764055	-0.0769969	-0.00151675	0.416564	0.0652417	0.0705616	-0.170075	0.220688	-0.121016	0.0363675	-0.0619555	-0.0281083
		70	0.0043116	-0.20942	-0.193383	0.0412738	-0.245289	0.10655	-0.0897413	0.0255781	0.31208	0.152157	-0.0987346	-0.00527273	-0.245152	-0.18857	0.250314	0.412661	-0.23552	0.0817288	0.13829	0.178727	-0.0943735	-0.0902314	-0.0503161	0.0667673	0.0257276	-0.514851	-0.180935	-0.106963	-0.0815932	-0.0708485	0.0306096	-0.220926	-0.196547	-0.00342639	0.0750435	0.233989	-0.0647752	0.0942567	0.0319497	-0.0492929	0.0245808	-0.0889487	-0.0421925	-0.153363	-0.138083	-0.187228	-0.119342
		71	0.070732	0.0218597	-0.031541	0.166959	-0.189943	0.0726976	0.0281741	0.107517	0.0614524	-0.0171118	-0.0951517	0.162496	-0.306161	-0.00944967	0.0250297	0.322859	-0.0847137	-0.282197	0.0595885	0.00766433	0.119155	-0.0261514	-0.0933194	0.25886	0.150567	-0.0568127	-0.127855	-0.211432	-0.0754095	-0.0109801	0.208913	-0.0343191	-0.148822	-0.291037	-0.0305683	0.196998	-0.22611	-0.234013	0.043335	-0.0431092	-0.218894	-0.196763	0.0477369	0.195357	-0.0150789	-0.243066	-0.292615
		72	0.0957668	0.103445	-0.0741447	0.307133	-0.302423	0.0387749	-0.0747227	0.228234	0.0229317	-0.017194	-0.130405	0.125347	-0.230366	0.00743013	-0.129896	0.204684	-0.330927	-0.153169	-0.0797094	0.245946	-0.261625	0.057555	-0.0778058	-0.193929	-0.184831	-0.263441	0.197196	0.160942	-0.0574053	-0.0539814	0.0550386	0.0351565	0.415901	-0.18597	-0.00799383	0.0754675	-0.148785	-0.0287295	-0.172154	-0.351759	-0.14924	-0.0209084	0.300517	0.0907229	0.186203	-0.112861	-0.156995
		73	0.0637891	0.0587926	0.177096	0.17015	-0.288303	-0.137267	-0.234813	-0.17717	0.187622	-0.397871	-0.0775246	0.0413159	-0.0318024	0.0546038	0.164946	0.294146	-0.400399	0.318731	-0.262399	-0.184568	-0.0955343	0.256758	0.0571362	-0.046503	-0.109426	0.0511758	-0.078752	-0.147727	0.00777987	-0.10651	-0.212445	-0.0654888	0.0881506	-0.0989474	0.223058	0.396677	0.011208	0.0649734	-0.238442	0.0662181	0.571452	-0.254088	-0.156129	-0.351834	-0.281076	0.0430199	-0.223976
		74	-0.297229	0.214695	-0.0345914	0.0858134	-0.236754	-0.258496	0.17306	0.00740528	-0.159508	-0.01801	-0.305809	0.0922807	-0.0791348	0.0315454	-0.213462	0.211167	-0.405615	0.0320982	-0.0342969	-0.249202	-0.228417	-0.145764	-0.238193	-0.126567	-0.23615	-0.101126	0.0642136	0.0456472	-0.0291937	0.030015	-0.227324	0.319069	0.525554	-0.208276	-0.187041	0.160525	-0.164232	-0.123241	-0.139174	-0.18683	0.0202623	-0.0804868	0.134959	-0.150645	-0.246533	0.118025	-0.159694
		75	-0.0357146	-0.129585	-0.161696	0.0445823	-0.0995503	0.485424	0.0835373	0.237534	0.434175	0.532379	-0.173972	-0.312963	-0.255436	0.102162	0.195417	0.221186	-0.0268878	-0.0964718	0.28351	0.139554	0.105115	-0.168326	0.0337623	0.141617	-0.210976	-0.085551	0.0215681	0.34061	-0.111706	0.083547	0.0934373	-0.0630574	-0.0864311	-0.110531	-0.158587	-0.0500739	0.146521	0.255953	0.0441573	0.0560363	-0.146951	0.125056	-0.151597	-0.0286228	-0.163238	-0.0158226	0.21369
		76	-0.0786612	-0.14835	0.120569	-0.237602	0.13894	-0.375901	-0.250276	-0.100864	-0.0870877	-0.278695	-0.158103	-0.0962635	0.264136	0.079336	-0.0631546	-0.00556695	0.0379182	0.114872	-0.0952492	-0.449515	-0.213562	0.281899	0.331933	0.209674	-0.127405	0.0739948	0.213363	-0.221244	-0.285907	-0.11313	-0.0782847	0.093576	-0.14846	0.117437	0.156232	0.0406932	0.153577	0.0822996	0.275742	-0.0974857	0.32033	-0.116549	-0.0881651	-0.218793	-0.00118018	-0.0743711	-0.0825365
		77	-0.0905776	0.239876	0.0230908	-0.00218523	-0.341696	0.157261	0.463505	0.319873	-0.100834	0.151705	-0.194722	0.101948	-0.177723	-0.0606891	-0.14224	0.197326	-0.131532	0.0387718	0.194934	0.32563	-0.135824	-0.0168938	-0.411283	-0.0247725	-0.0708535	-0.0518535	0.121083	0.164424	0.144342	0.342436	-0.118652	0.146916	0.549099	-0.408313	-0.346079	0.128746	-0.370412	-0.407111	0.0456815	-0.240052	-0.325684	-0.078602	0.338944	0.349386	-0.179534	0.232375	-0.216715
		78	0.208767	-0.13939	-0.13179	0.0777279	0.252232	-0.0112097	-0.254429	-0.0166189	0.200465	-0.000140855	-0.0232898	0.131969	-0.0675288	0.0696492	-0.0857326	0.000862766	0.345303	-0.112624	-0.0230498	-0.0347608	0.0863884	-0.13842	0.106598	0.052921	0.0568324	-0.101183	-0.0615347	-0.202707	-0.0611872	-0.219742	0.234129	-0.380582	-0.296373	-0.0909313	-0.138988	0.0227623	0.189983	0.130711	0.125595	-0.0288869	-0.0919942	-0.193535	0.080098	0.223322	0.314187	-0.239838	0.0177686
		79	-0.319157	-0.0538521	-0.148992	-0.0728514	-0.0291841	0.15381	-0.154481	-0.269793	0.0943165	0.0201343	-0.0535238	-0.162457	-0.0373746	0.142173	0.0622758	-0.255419	0.241413	0.128169	-0.191774	-0.203222	-0.0994582	-0.103327	-0.0973841	-0.0893253	-0.0914402	-0.0660897	0.0135872	0.0449279	-0.0359725	0.0262659	-0.0319904	-0.177354	-0.0106982	0.0881258	-0.0439476	-0.025417	0.0344941	0.0944041	-0.152012	0.0973557	-0.0988669	-0.0441477	-0.296608	-0.108152	-0.32295	0.0132487	0.321871
		80	-0.0773635	0.324962	0.0595056	0.167808	-0.221251	-0.0629724	0.214691	0.17051	-0.0796716	0.0950922	-0.290019	0.144722	-0.0493852	-0.0132908	-0.189474	0.342703	-0.415244	0.114449	0.0808449	-0.0244215	-0.0795031	0.0188135	-0.220431	-0.101048	-0.106026	-0.00963792	0.182771	0.26498	0.0658725	0.122619	-0.207782	0.324451	0.668543	-0.209375	-0.232565	0.436778	-0.128048	-0.255587	-0.0209679	-0.109468	-0.143475	-0.0240408	0.425323	0.00448233	-0.0937363	0.279131	-0.147019
		81	-0.120225	-0.0582912	0.12406	-0.0156268	-0.237768	-0.268636	-0.182936	0.00722242	-0.0701202	-0.188013	-0.192876	0.044324	0.0127849	0.0313626	-0.00109046	0.0727241	-0.33481	0.258601	-0.0902392	-0.103884	-0.178209	0.141469	-0.0877696	-0.00746361	-0.0413432	-0.0276292	-0.0407591	-0.0657819	-0.102906	-0.089166	0.0802063	-0.00513558	0.150336	-0.0793532	0.187653	0.129569	0.0380603	-0.112857	-0.106856	0.167446	0.138446	-0.12481	-0.0524508	-0.183933	-0.170841	-0.0512241	-0.217604
		82	0.121535	-0.0162273	-0.184193	0.0552131	-0.186335	-0.00491878	-0.197752	-0.0102993	-0.124971	-0.162615	-0.0481875	0.107515	-0.220177	-0.199137	-0.275225	-0.111613	0.00428413	-0.152312	0.0802486	0.0800806	-0.202884	0.00148372	-0.0451265	0.0614964	-0.150564	-0.147353	-0.142121	-0.262365	-0.187587	-0.0386763	0.00776834	0.0549186	0.0985153	0.199533	0.0148211	-0.367812	-0.0665674	-0.280157	-0.24168	-0.181431	-0.213163	0.185991	-0.134016	0.0671628	-0.00593273	-0.296762	-0.170184
		83	0.19825	-0.0235304	-0.238201	0.232438	-0.037744	0.181832	-0.00776966	0.41932	0.283078	0.398956	-0.256782	0.0111162	-0.0960535	-0.195192	0.0407576	0.306406	-0.245796	-0.0847845	0.181108	0.352551	0.0212787	-0.103699	-0.243864	-0.00220525	-0.150119	-0.248461	0.0683525	0.285642	-0.00743881	-0.179639	0.00345034	-0.0124598	-0.11653	-0.368667	-0.0953711	0.0661331	-0.131482	0.329537	0.0482899	-0.242641	-0.0439334	0.219092	0.370282	0.217781	-0.000758577	-0.142232	-0.180368
		84	0.040938	-0.0966043	0.0564653	-0.162627	0.0361774	0.167742	0.0160327	-0.0457313	0.125053	-0.144117	0.105613	-0.185303	0.0703986	0.130068	-0.143987	-0.0578412	0.251036	-0.0622225	-0.125883	0.226846	-0.0416193	0.332229	-0.22824	-0.121363	0.064046	-0.27265	0.180559	-0.150595	-0.0308705	0.380605	-0.0204273	-0.305521	0.108619	-0.272275	-0.266917	-0.0156234	-0.24996	-0.282158	0.0223673	-0.221939	-0.156722	-0.30149	0.199529	0.196607	-0.0781047	0.106676	0.00242136
		85	-0.0404858	0.228655	0.0212504	0.199306	-0.354712	0.376341	0.0291577	-0.0192193	0.268214	0.0291039	0.153204	0.244983	-0.224655	0.196396	-0.108611	-0.15566	-0.0518642	-0.210213	-0.178514	0.177942	0.1318	-0.167341	-0.109154	0.0311509	0.110725	-0.0762398	0.153061	0.271172	0.11147	0.233941	0.0397177	-0.115012	0.222424	-0.250644	-0.307366	0.0928032	-0.00309503	-0.0538974	-0.216733	-0.0547571	-0.244653	-0.0516928	-0.0119558	0.097992	-0.0794317	-0.0363216	0.00114407
		86	-0.250251	-0.046587	-0.0373883	-0.0673113	-0.126175	0.0517752	0.538713	0.0865941	0.34352	0.350817	-0.201203	-0.151269	-0.183354	0.0883867	-0.0980286	0.0190007	-0.249102	-0.262919	0.00224332	0.0562818	-0.233997	-0.198414	0.0167303	-0.0277869	-0.237294	-0.0576349	0.0125419	0.19518	0.022054	0.270105	0.131484	-0.251799	0.0769731	-0.131187	0.0729557	-0.0152975	0.0371902	0.0873203	0.0274376	-0.287356	-0.132077	0.261849	0.072991	0.26938	0.192791	-0.130424	-0.00873448
		87	0.0260672	0.146083	-0.23523	0.175385	-0.0584973	0.0326288	-0.0738436	-0.0924763	0.0162992	-0.238423	-0.082837	0.119223	-0.122829	-0.115894	-0.0244217	0.265077	0.078856	-0.0554187	0.132336	-0.114129	-0.130314	-0.194031	-0.0250004	0.225877	-0.120753	-0.201841	-0.16699	-0.0891131	-0.0637429	-0.212108	-0.0613036	0.121121	0.156313	-0.0832969	-0.131354	0.295307	0.00826654	-0.0750173	-0.00543813	-0.135556	-0.224544	-0.290004	0.128148	-0.137465	-0.122185	0.0926208	-0.103725
		88	-0.0136742	-0.264098	-0.237723	-0.030775	-0.137219	0.215854	-0.147767	0.183439	0.0735866	0.169949	-0.361206	-0.248203	-0.139858	0.0162143	-0.112366	0.284443	-0.153779	-0.356496	0.175422	-0.02195	0.13129	-0.0474547	0.0588243	-0.131548	-0.243761	-0.110281	0.0926716	0.0287719	-0.342474	-0.126076	0.114799	0.0880582	-0.060285	-0.127719	0.210359	-0.210585	-0.173387	0.120377	-0.255926	-0.0566204	-0.128126	0.291426	-0.035421	-0.161344	-0.0953062	-0.231032	-0.0751379
		89	0.267382	0.340351	-0.110512	0.505206	-0.0417352	-0.0646738	-0.161804	-0.070083	0.062469	0.0697236	-0.0163658	0.295949	-0.205057	0.0608068	-0.12169	0.0945413	-0.206984	-0.330274	-0.042192	0.0112753	-0.0223108	-0.111132	0.0753406	-0.0207975	0.0960601	0.154159	0.0320351	0.0660186	-0.105898	-0.142834	0.103904	0.110605	-0.0372848	-0.0243275	-0.0550524	0.121897	0.0105899	0.145519	0.162198	0.0198029	-0.0485228	-0.00965853	0.0789116	-0.0712272	0.0558398	-0.201321	-0.192237
		90	0.0841272	-0.0114735	-0.257903	0.276254	-0.20251	0.26664	-0.0010059	0.402029	-0.0787746	0.168512	-0.169511	0.0720144	-0.310421	-0.31476	0.109779	0.41578	-0.0102363	-0.13807	0.183206	0.046481	-0.159997	-0.220209	-0.0562263	0.171893	-0.259089	-0.126629	0.0430508	-0.0234604	0.00461809	-0.139223	0.0102141	0.254231	0.15079	-0.286991	0.054648	0.229945	-0.0836182	0.160237	-0.101275	-0.165239	-0.047838	-0.205177	-0.12935	0.042825	-0.0442589	-0.00114888	-0.027433
		91	-0.17796	0.0452355	-0.167655	0.0754988	-0.215671	0.185581	-0.00320093	0.349883	0.189589	0.134322	-0.0674754	-0.0278633	-0.21831	0.306981	0.0533609	0.256175	-0.305018	-0.252897	-0.0772572	0.100516	-0.170417	-0.0561146	-0.0125274	-0.173223	-0.216935	-0.137048	0.350457	0.354487	-0.105373	0.166736	0.0631135	-0.0628705	0.255424	-0.169756	-0.00333338	-0.040112	-0.19741	-0.0684016	-0.164591	-0.226952	-0.319313	0.255799	0.140233	0.102224	-0.046454	-0.0033439	0.0270245
		92	-0.227474	-0.0120173	-0.162449	-0.248646	-0.336839	-0.0953421	-0.00344448	-0.0919823	0.0302352	-0.028626	-0.18103	-0.225974	0.114406	0.186255	0.10486	-0.190605	-0.0423602	0.275849	-0.106655	-0.230395	-0.110166	-0.181099	-0.340737	-0.21926	-0.160924	-0.12906	0.00551483	0.0343764	0.00586232	-0.0356356	-0.211161	-0.186179	-0.160469	-0.199671	-0.282391	-0.115118	-0.4125	-0.146973	-0.111675	-0.0131003	0.164128	0.0491456	-0.184186	-0.0670658	-0.28486	-0.156026	0.0249843
		93	-0.000771536	0.0994226	-0.246533	0.299976	-0.00659745	0.0456704	-0.024343	-0.159488	0.0344252	-0.0595767	0.0612986	0.209781	-0.156256	-0.161821	-0.0819985	0.127601	0.194784	-0.13864	-0.0455642	0.0423426	-0.11751	-0.221255	-0.0849172	0.112548	0.0206445	-0.126679	-0.0711079	-0.319968	-0.0707604	-0.232519	0.0334845	0.207676	0.148438	-0.212476	-0.108639	-0.0252596	-0.0539423	-0.148794	-0.120832	-0.0384601	-0.144799	-0.0621999	0.127016	-0.0406437	-0.119292	0.0657821	-0.242398
		94	0.0860655	-0.0784581	-0.305666	0.143718	0.11966	0.0439912	-0.102527	-0.246065	0.0894365	0.189115	-0.0100603	0.015407	0.0989483	-0.132936	-0.130689	0.14093	-0.250962	-0.334514	0.409835	-0.0314022	0.0264186	-0.0778169	-0.261117	-0.214125	0.252334	-0.353933	-0.229449	-0.0353724	-0.0815504	-0.0455851	-0.0140853	-0.241887	-0.40338	-0.104466	-0.0529184	0.156217	-0.118822	0.257762	0.159051	0.125062	0.0196251	-0.160912	-0.0127608	-0.144451	0.0489122	-0.459903	-0.195322
		95	0.124048	0.090018	0.186988	-0.170817	-0.024306	-0.12294	-0.112201	-0.333234	-0.162043	-0.384676	-0.0282477	0.110405	0.0818317	-0.0230826	0.0478859	-0.0545042	0.219906	0.246516	-0.167166	-0.0558837	0.225052	0.0928003	-0.0824095	-0.302735	0.106554	-0.0680176	0.0384251	-0.21289	0.0797404	-0.0639504	-0.253512	-0.0358698	0.0612511	-0.0140879	-0.24162	-0.0758561	-0.182939	-0.20679	-0.0519583	-0.10178	-0.11008	-0.219015	-0.141324	-0.325591	-0.21267	0.299636	0.0858724
		96	0.372893	0.0669157	0.104902	0.177553	-0.140378	0.17934	-0.182738	0.167545	-0.0945686	0.0461665	-0.000691103	0.0169635	-0.161473	-0.213147	0.167506	0.25408	-0.135719	0.244775	-0.0662694	0.313918	0.0910072	-0.0856512	0.0764972	-0.117325	0.0827811	-0.139811	0.0634029	0.102067	0.191777	-0.108162	-0.153948	0.0102168	0.0803346	-0.00710433	-0.13313	0.270486	0.00437171	-0.00351213	-0.0240856	-0.0482553	0.160571	-0.258757	0.13961	-0.224662	0.0673758	0.125327	0.00256498
		97	0.515295	0.137701	-0.251277	0.286682	0.23169	0.422936	-0.029948	0.0268607	0.379106	0.175696	0.147496	0.154028	-0.205636	-0.0675718	-0.0829436	-0.0367574	0.317213	-0.145671	-0.0464127	0.527281	0.120939	-0.319157	0.19296	-0.0250183	0.149565	-0.217888	-0.122612	-0.0154567	-0.0314376	0.100569	0.11699	-0.218267	-0.020837	0.039099	-0.249882	-0.124878	0.206562	-0.0852935	-0.0745787	0.0343496	-0.244401	0.103369	0.38826	0.184679	0.411235	-0.0730435	0.18132
		98	0.13929	0.0170858	0.0844208	0.246395	0.388392	0.1509	-0.260896	-0.223452	0.35918	0.000698484	0.0347417	0.0301962	-0.0170768	-0.0748102	-0.133174	0.214938	0.0605646	-0.185878	-0.0795114	0.042695	0.0674343	0.0766002	0.236696	-0.0187833	0.0091315	-0.0991159	-0.0791806	-0.22825	0.0100666	-0.38264	0.00321333	-0.120324	-0.120755	0.0498752	-0.0290654	0.0980607	0.260143	0.148139	-0.00174729	-0.105014	0.178484	-0.110388	0.0666783	-0.17035	0.247017	-0.126013	0.0701315
		99	0.168099	0.333773	0.0943162	0.29859	-0.113825	0.0228233	-0.177704	-0.0785822	0.138031	0.0458397	0.399483	-0.0814828	0.0477906	0.178987	-0.0838729	0.0916943	-0.15363	-0.169501	0.00615902	0.0595999	0.185004	0.095105	-0.106785	-0.0889572	0.323548	0.158556	-0.0274029	0.222834	0.201191	0.306866	-0.235789	-0.207279	-0.199661	-0.166374	-0.0999222	0.346153	0.0135157	0.0160082	0.19233	0.353271	-0.0115893	-0.0837242	-0.0148118	0.125933	0.0284867	-0.0845229	-0.039995
		100	-0.18505	-0.305025	-0.066941	-0.260404	-0.174226	-0.056339	-0.182375	-0.241374	-0.0332524	-0.408699	0.318281	-0.134039	0.105588	-0.231064	0.0960413	-0.0362055	0.0266517	0.216033	-0.0849189	-0.128138	-0.379497	-0.0735714	0.0271493	-0.195239	-0.172094	-0.245301	0.0473527	-0.137858	-0.171023	-0.204121	-0.0565505	-0.246614	0.07022	0.0251983	0.0421516	-0.208757	0.0132743	-0.20677	-0.122257	-0.126796	0.10922	-0.335658	-0.252966	-0.303734	-0.120636	0.259138	-0.15165
		101	-0.00550497	0.0715637	0.307261	-0.0656841	-0.141531	-0.274034	0.155421	-0.0443478	-0.325831	-0.288328	0.079364	0.180547	0.170389	0.0783415	0.15626	-0.00572417	-0.0144256	0.323358	-0.20029	-0.24951	-0.0494349	0.247853	-0.0768087	0.0729657	0.252247	0.185652	0.165156	-0.0621561	0.269907	0.0708255	-0.244296	0.134651	0.220388	-0.349738	0.153413	0.357001	-0.0277948	-0.030098	-0.0602387	0.0830692	0.466994	-0.415087	0.0362426	-0.103391	-0.264912	0.26112	-0.214148
		102	-0.0442597	0.0995117	-0.0961174	0.0701668	0.230699	-0.137066	0.00492775	-0.334527	0.138521	-0.0242674	0.0347714	0.0555779	0.389594	0.297799	-0.145889	0.110468	0.100734	-0.170693	0.171281	-0.195155	0.177535	0.0343183	-0.146261	-0.300432	0.3046	-0.0177319	0.0373007	-0.168235	-0.0361827	0.0416445	-0.0307603	-0.31965	-0.267203	-0.192781	-0.13326	0.0737574	-0.136079	0.140657	0.21358	0.280364	-0.0131156	-0.181298	0.0530194	0.0226153	-0.157196	-0.0327163	-0.0350822
[truncated: 55 more columns]
